# Supplementary material for: Transcriptomic Signatures of Zika Virus Infection in Patients and a Cell Culture Model
Source: Microorganisms. 2024 Jul 22;12(7):1499. doi: 10.3390/microorganisms12071499 (PMC11278784; doi:10.3390/microorganisms12071499)
Supplement: Supplementary file 1 [file microorganisms-12-01499-s001.zip]

Archive with 14 entries (14 files):
- Supplemental Data (Figures S1-S8, Tables S1 and S2).pdf
- TableS10_LA_top20_SE_Events.xlsx
- TableS11_A549_top20_SE_Events.xlsx
- TableS12_Significant_Overlapping_SE_Events.xlsx
- TableS13_AS_GO_EA.xlsx
- TableS14_AS_GO_LA.xlsx
- TableS15_AS_GO_ZIKV_A549.xlsx
- TableS3_EA_ZIKV_top200.xlsx
- TableS4_LA_ZIKV_top200.xlsx
- TableS5_A549_ZIKV_top200.xlsx
- TableS6_DGE_GO_EA.xlsx
- TableS7_DGE_GO_LA.xlsx
- TableS8_DGE_GO_ZIKV_A549.xlsx
- TableS9_EA_top20_SE_Events.xlsx
